# Supplementary material for: Uniform Lithium Deposition Induced by ZnFx(OH)y for High-Performance Sulfurized Polyacrylonitrile-Based Lithium-Sulfur Batteries
Source: Polymers (Basel). 2022 Oct 24;14(21):4494. doi: 10.3390/polym14214494 (PMC9657706; doi:10.3390/polym14214494)
Supplement: Supplementary file 1 [file polymers-14-04494-s001.zip]

Archive with 1 entries (1 files):
- polymers-1942104-supplementary.pdf
